# Supplementary material for: The Status of Molecular Analyses of Isolates of Acanthamoeba Maintained by International Culture Collections
Source: Microorganisms. 2023 Jan 23;11(2):295. doi: 10.3390/microorganisms11020295 (PMC9961329; doi:10.3390/microorganisms11020295)
Supplement: Supplementary file 1 [file microorganisms-11-00295-s001.zip]

Archive with 9 entries (9 files):
- Table S1 FINAL.xlsx
- Table S2 - CCAP FINAL.xlsx
- Table S3 - INACTIVE FINAL.xlsx
- Table S4 - BEI FINAL.xlsx
- Table S5 - allozyme final.xlsx
- Table S6 - NO INFO - FINAL.xlsx
- Table S7 - Other FINAL.xlsx
- Table S8 - inactive no info - FINAL.xlsx
- Table S9 - sequence references.pdf
