# Supplementary material for: The Status of Molecular Analyses of Isolates of Acanthamoeba Maintained by International Culture Collections
Source: Microorganisms. 2023 Jan 23;11(2):295. doi: 10.3390/microorganisms11020295 (PMC9961329; doi:10.3390/microorganisms11020295)
Supplement: Supplementary file 1 [file microorganisms-11-00295-s001.zip › Table S1 FINAL.xlsx]

## Sheet: Sheet1
TABLE S1		ATCC active cultures with genetic information
sequences with Acc # listed as "no acc" are available at https://u.osu.edu/acanthamoeba/acanthamoeba-isolates-at-atcc-or-ccap/
ATCC culture #	species name	strain designation	CCAP #	BEI#	GenBank Acc #	gene	sequence type (@)	sequence length(*)
30010	castellanii	Neff	CCAP 1501/1A		M13435	18S	T4-neff	2303
					GU001160	18S	T4-neff	2236
					Genome AEYA	18S	T4-neff	2304
					Genome JAJGAP	18S	T4-neff	2302
					Genome JAJGAP	18S	T4-neff	2301
					Genome AHJI	18S	T4-neff	2304
					EF554328	18S	T4A	2236
					no acc	18S	T4-neff	467
					no acc	18S	T4-neff	246
					no acc	18S	T4-neff	212
					U12386	16S-like	T4-neff	1541
					Genome AEYA	16S-like	T4-neff	1538
					Genome JAJGAP	16S-like	T4-neff	1536
					Genome AHJI	16S-like	T4-neff	1538
30011	castellanii	AC30/Castellani	CCAP 1501/10		KF318462	18S	T4A	2256
					no acc	18S	T4A	247
30134	terricola				no acc	18S	T4-neff		Mission Collection
					AF479561	16S-like	T4-neff	1521
30135	comandoni		CCAP 1501/5		AF019066	18S	T9	2572	Mission Collection
					AF239294	18S	T9	760
					AF479544	16S-like	T9	1522
30137	astronyxis		CCAP 1534/1		AF019064	18S	T7	2682
					genome CDFH	18S	T7	2784
					AF239293	18S	T7	754
					AF479546	16S-like	T7	1515
					genome CDFH	16S-like	T7	1517
30171	culbertsoni	A-1 [AC-001]			AF019067	18S	T10	2292
					M57869	18S	T10	700
					genome CDFF all 1	18S	T10	2354
					genome CDFF all 2	18S	T10	2349
					EU670681	16S-like	T10	1500
					genome CDFF01	16S-like	T10	1500
30173	polyphaga	HN-3			AF132135	18S	T4B	2233	Mission Collection
30234	castellanii	subculture of ATCC 30011/Ac30			MN153011	18S	T4A	2239
					AF239162	18S	T4A	724
					KJ476526	18S	T4A	417
30461	polyphaga	BCM:0173:16 [Jones]			AY026243	18S	T4A	2239
					no acc	18S	T4A	2304
					SRX18334599	18S	T4A	2285
					SRX18334599	16S-like	T4A
30487	polyphaga	Panola Mountain			AF019052	18S	T3	2239	Mission Collection
					AF479535	16S-like	T3	1518
30730	hatchetti	BH-2			AF019068	18S	T11	2242
30731	griffini	S-7	CCAP 1501/4		U07412	18S	T3	2816	Mission Collection
					AF239295	18S	T3	712
					AF479562	16S-like	T3	1531
30732	jacobsi	31-B [AC-005]			AY262360	18S	T15	1443	Mission Collection
					no acc	18S	T15	1635
30841	lenticulata	PD2S [AC-006]			U94741	18S	T5	2950
					genome CDFG01	18S	T5	2958
					AF479541	16S-like	T5	1510
					genome CDFG01	16S-like	T5	1511
30866	healyi	OC-3A [AC-020]			AF019070	18S	T12	2323	Mission Collection
					AF479548	16S-like	T12	1504
30867	tubiashi	OC-15C			AF019065	18S	T8	2517	Mission Collection
					AF479545	16S-like	T8	1559
30868	castellanii	CCAP 1501/2g	CCAP 1501/2G		AY549558	18S	T4A	1424
			OSU 07-104		MN239992	18S	T4A	2209
30869	castellanii	CCAP 1534/3	CCAP 1534/3		no acc	18S	T4D	238	Mission Collection
30870	palestinensis	CCAP 1547/1 [AC-014]	CCAP 1547/1		L09599	18S	T2	2286	Mission Collection
					U07411	18S	T2	2288
					AF239296	18S	T2	704
					no acc	18S	T2	259
					genome CDFA01	18S	T2	2289
					AF479563	16S-like	T2	1521
					genome CDFA01	16S-like	T2	1520
30871	polyphaga	CCAP 1501/3a	CCAP 1501/3A		AF019061	18S	T4E	2253
					AF239297	18S	T4E	710
					AY549557	18S	T4E	1433
30872	polyphaga	CCAP 1501/3b	CCAP 1501/3B		AY026244	18S	T2/6A	2244	see note on CCAP1501/3b Table A-2
30873	polyphaga	Nagington	CCAP 1501/3D		AF019062	18S	T4D	2243
					no acc	18S	T4D	235
					AF479537	16S-like	T4D	1517
30884	royreba	Oak Ridge [AC-023]	CCAP 1501/7		U07417	18S	T4D	2278
					AF239299	18S	T4D	714
					AF479559	16S-like	T4D	1516
30901	astronyxis	Res 20	CCAP 1501/9		AY026242	18S	T9	2559	Mission Collection
					MN239988	18S	T9	522
30921	polyphaga	TV 8			AF479522	16S-like	T4B	1520	Mission Collection
30973	rhysodes	HrB (Singh)			AY351644	18S	T4D	2243
					no acc	18S	T4D	2265
					genome CDFC01	18S	T4D	2302
					EU515177	16S-like	T4D	1526
					genome CDFC01	16S-like	T4D	1516
50238	divionensis	clone AA2			AY351646	18S	T4D	2247	Mission Collection
					AY703021	18S	T4D	1437
					EU515178	16S-like	T4D	1528
50239	echinulata	278			AY703022	18S	T4D	1148	Mission Collection
50240	lugdunensis	clone L3a			AF005995	18S	T4A	2292	Mission Collection
					genome CDFB01	18S	T4A	2353
					genome CDFB01	16S-like	T4A	1523
50241	quina	clone Vil3			AY703023	18S	T4A	2028
					genome CDFN01	18S	T4A	2298
					genome CDFN01	16S-like	T4A	1516
50243	C. operculata	CDC-149			AY033896	18S	T6	2289
50251	(para)divionensis	clone AA1			AY351645	18S	T4D	2227
					EU515179	16S-like	T4D	1530
50252	pustulosa	clone GE 3a			AF019050	18S	T2	2238
					no acc	18S	T2	220
50253	mauritaniensis	clone 1652			AY351647	18S	T4D	2224
					genome CDFE01	18S	T4D	2300
					MN096650	18S	T4D	426
					EU515180	16S-like	T4D	1520
					genome CDFE01	16S-like	T4D	1537
50254	triangularis	SH 621			AF316547	18S	T4F	2308
					AF346662	18S	T4F	2181
					genome CDFD01	18S	T4F	2292
					no acc	18S	T4F	246
					EU515183	16S-like	T4F	1533
					genome CDFD01	16S-like	T4F	1536
50368	rhysodes	BCM:0685:116 (Haas)			U07406	18S	T4A	2280	Mission Collection
					AF479553	16S-like	T4A	1514
50369	A. species	Fernandez			U07409	18S	T4C	2298
					AF479558	16S-like	T4C	1531
50370	castellanii	Ma			U07414	18S	T4B	2278
					AF534136	18S	T4B	882
					no acc	18S	T4B	232
					genome CDFL01	18S	T4B	2283
					AF479533	16S-like	T4B	1518
					genome CDFL01	16S-like	T4B	1518
50371	polyphaga	Garcia BCM:0173:16			U07407	18S	T4A	2287
					AF479557	16S-like	T4A	1526
50372	polyphaga	JAC/S2			U07415	18S	T4B	2276	Mission Collection
					AF534138	18S	T4B	882
					genome CDFK01	18S	T4B	2286
					genome CDFK01	18S	T4B	2300
					AF479527	16S-like	T4B	1518
					genome CDFK01	16S-like	T4B	1534
50373	castellanii	OS4-7B/Neff	CCAP 1501/1B		U07416	18S	T4-neff	2299	Mission Collection
					AF534137	18S	T4-neff	887
					AF479560	16S-like	T4-neff	1521
50374	castellanii	AC30/Castellanii			U07413	18S	T4A	2290	Mission Collection
					AF479528	16S-like	T4A	1518
50388	stevensoni	RB-F-1			AF019069	18S	T11	2236
50427	lenticulata	68-2			U94733	18S	T5	2293
50428	lenticulata	JC-1			U94739	18S	T5	2992
50429	lenticulata	NJSP-3-2			U94738	18S	T5	2936
50435	pearcei	205-1			AF019053	18S	T3	2249
50436	pearcei	205-1 AX			no acc - ATCC	18S	T3	2182	Mission Collection
50491	castellanii	CDC:0180:1			U07405	18S	T4B	2284
					AF479520	16S-like	T4B	1520
50492	castellanii	CDC:0184:V014			U07401	18S	T4C	2227	Mission Collection
					JX423607	18S	T4C	250
					AF479550	16S-like	T4C	1530
					KX257198	16S-like	T4C	402
50493	castellanii	CDC:0786:V042			U07403	18S	T4A	2282
					FJ196653	18S	T4A	229
					AF479529	16S-like	T4A	1518
50494	castellanii	CDC:0981:V006			U07400	18S	T1	2282
					AF479547	16S-like	T1	1522
50495	polyphaga	CDC:0885:V029		NR-46462	U07402	18S	T4B	2273	Mission Collection
					AF479526	16S-like	T4B	1519
50496	A. species	BCM:82-12-324 Galka B			U07408	18S	T4A	2293
					genome CDFJ	18S		2304
					no acc	18S		2308
					AF479499	16S-like	T4A	1513
					genome CDFJ	16S-like	T4A	1534
					AF479505	16S-like	T4A	1513
50497	A. species	BCM:88-2-37 Rawdon			U07410	18S	T4A	2282	Mission Collection
					AF479554	16S-like	T4A	1523
50498	A. species	V125 CDC 0688			U07404	18S	T4B	2290
					AF479524	16S-like	T4B	1520
50662	A. species	20-2-2-MX (sp. 08)			no acc - ATCC	18S	T4A	2168	Mission Collection
50664	A. species	4C-1-MX (sp. 10)			no acc - ATCC	18S	T5	2235
50665	A. species	CHR-3-2-MX (sp. 10)			no acc - ATCC	18S	T5	2189
50669	A. species	RB-89-3-MX (sp. 16)			no acc - ATCC	18S	T6	2214	Mission Collection
50670	gigantea	17 Strain: 25-349-MX			no acc - ATCC	18S	T4A	2163
50675	healyi	BB-12-3SW-MX			no acc - ATCC	18S	T12	1699
50676	mauritaniensis	SAWE90/1			AF343819	18S	T4E	1436	Mission Collection
					AF479510	16S-like	T4E	1513
50677	mauritaniensis	SAWE92/2			AF343822	18S	T4E	1436	Mission Collection
					AF479511	16S-like	T4E	1513
50678	mauritaniensis	SAWE93/3			AF343825	18S	T4E	1436
					AF479513	16S-like	T4E	1513
50679	mauritaniensis	SAWE94/4			AF343828	18S	T4E	1436	Mission Collection
					AF479514	16S-like	T4E	1513
50680	mauritaniensis	SAWE94/5			AF343831	18S	T4E	1436	Mission Collection
					AF479515	16S-like	T4E	1513
50681	mauritaniensis	SAWE95/6			AF343834	18S	T4E	1436
					AF479516	16S-like	T4E	1513
50682	mauritaniensis	SAWL91/3			AF343810	18S	T4E	1436	Mission Collection
					AF479517	16S-like	T4E	1513
50683	mauritaniensis	SAWL91/4			AF343813	18S	T4E	1436	Mission Collection
					AF479518	16S-like	T4E	1513
50684	mauritaniensis	SAWL93/1			AF343816	18S	T4E	1436
					AF479512	16S-like	T4E	1513
50685	lenticulata	SAWS87/1			AF343801	18S	T5	1233		note: ATCC lists this a mauritainiensis
					AF479538	16S-like	T5	1511
50686	lenticulata	SAWS87/2			AF343804	18S	T5	1233		note: ATCC lists this a mauritainiensis
					AF479539	16S-like	T5	1511
50687	lenticulata	SAWS87/3			AF343807	18S	T5	1233
					AF479540	16S-like	T5	1511
50690	lenticulata	E18-2			U94735	18S	T5	2935	Mission Collection	note: two origins stated in ATCC ; sewage more likely
50691	lenticulata	53-2			U94737	18S	T5	2930
50692	lenticulata	407-3A			U94734	18S	T5	3012	Mission Collection
50702	griffini	TIO:H37			S81337	18S	T3	2781	Mission Collection
50703	lenticulata	45			U94730	18S	T5	2291
					KJ476523	18S	T5	377
50704	lenticulata	72/2		NR-10462	U94732	18S	T5	2291
					genome MSTW	18S	T5	2324
					genome MSTW	16S-like	T5	1530
50705	lenticulata	7327			U94731	18S	T5	2292
50706	lenticulata	118			U94736	18S	T5	2934
					KJ476525	18S	T5	377
50707	lenticulata	25-1			U94740	18S	T5	2973
					KJ476523	18S	T5	377
50708	palestinensis	2802 [CCAP 1501/3c(?)]	CCAP 1501/3C?		AF019063	18S	T6	2249	Mission Collection
50709	A. species	Liu E1			AF019055	18S	T4A	2246	Mission Collection
					AF479500	16S-like	T4A	1513
50710	A. species	Jin E5			AF019054	18S	T4A	2249	Mission Collection
50711	A. species	Rodriguez			AF019059	18S	T4E	2256	Mission Collection
50722	A. species	CDC:V045:Clone 1 (sp. 26)			FJ196645	18S	T1	222
50727	A. species	2AX1			AF019060	18S	T4E	2224	Mission Collection
50739	castellanii	C3			KJ476527	18S	T4A	415	Mission Collection
					genome JAJGAO	18S	T4A	2305
					genome JAJGAO	18S	T4A	2312
					genome JAJGAO	16S-like	T4A	1531
PRA-1	A. species	UWC6			AF352387	18S	T4A	2235	Mission Collection
PRA-2	A. species	UWC8			no acc - ATCC	18S	T4A	2174	Mission Collection
PRA-3	A. species	UWC9			AF132134	18S	T13	2257	Mission Collection
PRA-4	A. species	UWC12			AF352390	18S	T4A	2255
PRA-7	A. species	UWC1E25			AM941721	18S	T4A	2224	derived from PRA-219
PRA-8	A. species	UWE2			AF352388	18S	T4A	2235
PRA-9	A. species	UWE39 [UWET39]			AF132136	18S	T13	2253	Mission Collection
PRA-10	A. species	TUMSJ-226			AF352389	18S	T4C	2259
PRA-11	A. species	TUMSJ-341			AF352391	18S	T5	2990	chimera
PRA-12	A. species	TUME1			no acc - ATCC	18S	T4A	1236
PRA-75	A. species	CDC:12741:1		NR-33654	AY702982	18S	T4B	368	Mission Collection
PRA-76	A. species	CDC:V025		NR-33655	AY702985	18S	T4A	491	Mission Collection
PRA-77	A. species	CDC:V026		NR-33656	AY702986	18S	T4B	415	Mission Collection
PRA-78	A. species	CDC:V028		NR-33657	AY702987	18S	T4B	392
					JX423606	18S	T4A	1101
PRA-79	A. species	CDC:V043		NR-33658	AY702988	18S	T4A	545
PRA-80	A. species	CDC:V062		NR-33659	AY702989	18S	T4B	514	Mission Collection
PRA-81	A. species	CDC:V087		NR-33660	AY702990	18S	T4A	490
PRA-82	A. species	CDC:V155		NR-33661	AY702991	18S	T4A	508
PRA-83	A. species	CDC:V221		NR-33662	AY702993	18S	T4A	334	Mission Collection
PRA-84	A. species	CDC:V235		NR-33663	AY702994	18S	T4F	501
PRA-105	castellanii	1BU			AF260721	18S	T4B	2231	Mission Collection
PRA-106	castellanii	40AB			AF114438	18S	T4-neff	2301
PRA-107	castellanii	4CL			AF260724	18S	T4A	2239	Mission Collection
PRA-108	castellanii	9GU			AF251938	18S	T4A	2245
PRA-112	hatchetti	11DS		NR-10461	AF251939	18S	T6	2244	Mission Collection
PRA-113	hatchetti	2HH			AF260722	18S	T4E	2252	Mission Collection
PRA-114	hatchetti	3ST			AF260723	18S	T4B	2228	Mission Collection
PRA-115	hatchetti	4RE			AF251937	18S	T11	2242
PRA-219	A. species	UWC1/UV-7			AM941721	18S	T4A	2224	NOT SEQUENCED?
PRA-220	A. species	OEW1			AM412762	18S	T4C	1569	Mission Collection
PRA-221	A. species	EIDS3			AM408802	18S	T4C	2283
PRA-222	A. species	EI6			AM408801	18S	T4-neff	2290
PRA-223	A. species	EI5			AM408800	18S	T2	2280
PRA-225	A. species	EI3			AM408799	18S	T4A	1063
PRA-226	A. species	EI2			AM408797	18S	T4A	2145
PRA-227	A. species	EI1			AM408796	18S	T4-neff	2287
PRA-228	A. species	5a2			AM408803	18S	T4D	2230	Mission Collection
PRA-287	astronyxis/micheli	Pb30/40			KP711387	18S	T19	2288
					genome MRZZ	18S	T19
					genome MRZZ	18S	T19
					genome MRZZ	16S-like	T19
PRA-411	byersi	CDC:V621		NR-46481	KC822461	18S	T18	2633**	** - ten clones sequenced and deposited
Cultures no longer listed at ATCC (but available at BEI) with genetic information
50656	sawyeri	CDC:0484:V017		NR-46460	AY702983	18S	T4B	2245
					AF479523	16S-like		1520
50657	culbertsoni	CDC:0884:V021		NR-46461	AY702984	18S	T4A	1350

## Sheet: 18S&16S
30010	castellanii	Neff	CCAP 1501/1A		M13435	1	12	18S	T4-neff	2303		2	1
30135	comandoni		CCAP 1501/5		AF019066	59	36	18S	T9	2572		1	1		Mission Collection
30137	astronyxis		CCAP 1534/1		AF019064	59	36	18S	T7	2682		1	1
30171	culbertsoni	A-1 [AC-001]			AF019067	59	36	18S	T10	2292		3	1
30487	polyphaga	Panola Mountain			AF019052	59	36	18S	T3	2239		2	1		Mission Collection
30731	griffini	S-7	CCAP 1501/4		U07412	57	9	18S	T3	2816		2	1		Mission Collection
30841	lenticulata	PD2S [AC-006]			U94741	32	32	18S	T5	2950		3	1
30866	healyi	OC-3A [AC-020]			AF019070	59	36	18S	T12	2323		3	1		Mission Collection
30867	tubiashi	OC-15C			AF019065	59	36	18S	T8	2517		1	1		Mission Collection
30870	palestinensis	CCAP 1547/1 [AC-014]	CCAP 1547/1		L09599	29	30	18S	T2	2286		3	1		Mission Collection
30873	polyphaga	Nagington	CCAP 1501/3d		AF019062	59	36	18S	T4D	2243		2	1

## Sheet: 18S only
30011	castellanii	AC30/Castellani	CCAP 1501/10		KF318462	214	27	18S	T4A	2256		2	2
30173	polyphaga	HN-3			AF132135	33	16	18S	T4B	2233		2	2		Mission Collection
30234	castellanii	subculture of ATCC 30011			MN153011	474		18S	T4A	2239		2	2
30461	polyphaga	BCM:0173:16 [Jones]			AY026243	32	1	18S	T4A	2239		2	2
30730	hatchetti	BH-2			AF019068	59	36	18S	T11	2242		2	2
30732	jacobsi	31-B [AC-005]			AY262360	3	14	18S	T15	1443		3	1		Mission Collection
30868	castellanii	CCAP 1501/2g	CCAP 1501/2g		AY549558	4	15	18S	T4A	1424		2	2
30869	castellanii	CCAP 1534/3	CCAP 1534/3		no acc	212	7	18S	T4D	238		2	2		Mission Collection
30871	polyphaga	CCAP 1501/3a	CCAP 1501/3a		AF019061	59	36	18S	T4E	2253		2	2
30872	polyphaga	CCAP 1501/3b	CCAP 1501/3b		AY026244	4	1	18S	T2/6A	2244		3	2		see note on 1501/3b

## Sheet: 16S only
30134	terricola				AF479561	mt-1002	23	16S-like	T4-neff	1521		2	3		Mission Collection

## Sheet: not typed
no molecular data
#		Mission	1		50438	stevensoni	RB-F-1-AX			TK Sawyer
#	1	Mission	1		50514	castellanii	CCAP 1501/2g-AX		derived from ATCC 30868	TA Nerad
#					50625	healyi	mrc			GS Visvesvara
#	1	Mission	1		50655		CDC:0981:V006 (sp. 13)		same as 50494 ?	GS Visvesvara
#					50663		6B-MX (sp. 09)	1984	Tred Avon River, Maryland, 1984	TK Sawyer
#		Mission	1		50666		RB-K-1-MX (sp. 11)	1983	Raritan Bay, New Jersey, 1983	TK Sawyer
#					50668		BM-5-MX (sp. 15)	1984	Bermuda, 1984	TK Sawyer
#					50671		Rose-1B-MX (sp. 18 )	1993	Gulf of Mexico, Florida, 1993	TK Sawyer
#		Mission	1		50713	pearcei	CDC:V206:Clone 1	1992	adult human female in Texas with Acanthamoeba keratitis, ATCC, 1992	TK Sawyer
#					50714		CDC:V023:Clone 1 (sp. 14)		adult human female eye N. Carolina with Acanth keratitis, 1992; axenic clone derived from CDC:V030
#		Mission	1		50715		CDC:V030:Clone 1 (sp. 19 )		adult human female eye N. Carolina with Acanth keratitis, 1992; axenic clone derived from CDC:V030	TK Sawyer
#					50716		UK:Clone 1 (sp. 21)		strain UK, which was isolated from an adult human with keratitis
#					50717		CDC:V038:Clone 1 (sp. 22)		CDC:V038, which was isolated from an adult human male with keratitis	TK Sawyer
#					50718		CDC:V011:Clone 1 (sp. 22)		CDC:V011, which was isolated from an adult human male with keratitis	TK Sawyer
#					50719		CDC:V022:Clone 1 (sp. 23)		CDC:V022, which was isolated from an adult human female with keratitis
#					50720		Sea Urchin (sp. 24)			TK Sawyer
#					50721		OC3-2 (sp. 25)	1992	Ocean City, MD, 1992	TK Sawyer
#		Mission	1		50998	polyphaga	LNKY-1		United Kingdom
#					PRA-5		UWC22		corneal scrapings from human keratitis patient, Seattle, WA	TR Fritsche
#					PRA-6		UWC36		corneal scrapings from human keratitis patient, Seattle, WA	TR Fritsche
					50658		CDC:0288:V111		deposited in 1997? (not available ?) never deposited	GS Visvesvara

## Sheet: allozyme RFLP
allozyme or RFLP
#		Mission	1		30172		A-5	1960	soil, England, 1960 - Deposited As Acanthamoeba culbertsoni Singh and Das	CG Culbertson
#					30486	polyphaga	Arabia Mountain	1972	soil, Arabia Mountain, DeKalb County, GA, 1972	WS Jenkins
#					30807	polyphaga	MC-1	1974	spleen of Micropterus coosai, Chinnabee Lake, AL, 1974	PW Taylor
#					30898	castellanii/hatchetti	CCAP 1501/2B	1959	well, Cincinnati, OH, 1959 (also referred to as Chang strain ?)	CCAP	CCAP 1501/2B
#		Mission	1		30899	polyphaga	CCAP 1501/3H	1959	respiratory swab from child, Syracuse, NY, 1959	CCAP	CCAP 1501/3H
#					30902	polyphaga	Res 31		Wabash River, Attica, IN	FC Page
#					50426	lenticulata	24-1	1982	sediment near sewage outfall, near Arecibo, Puerto Rico, 1982	TK Sawyer
#		Mission	1		50437		80-4-3B-AX
#					50660		80-3-1-MX			TK Sawyer
#					50661		66-1A-MX (sp. 4)	1981	Apalachicola River, Florida, 1981	TK Sawyer
#					50667		5-3-MX (sp. 12)	1978	New York Bight, 1978	TK Sawyer
#					50672	hatchetti	66-3-MX	1981	Apalachicola River, Florida, 1981	TK Sawyer
#		Mission	1		50673	hatchetti	FDA-97B-MX	1978	sewage dump site, Philadelphia, 1978	TK Sawyer
#					50674	healyi	57-3-MX	1980	Gulf of Mexico, 1980	TK Sawyer
