# Supplementary material for: The Status of Molecular Analyses of Isolates of Acanthamoeba Maintained by International Culture Collections
Source: Microorganisms. 2023 Jan 23;11(2):295. doi: 10.3390/microorganisms11020295 (PMC9961329; doi:10.3390/microorganisms11020295)
Supplement: Supplementary file 1 [file microorganisms-11-00295-s001.zip › Table S2 - CCAP FINAL.xlsx]

## Sheet: Sheet1
TABLE S2	Active CCAP cultures
sequences with Acc # listed as "no acc" are available at https://u.osu.edu/acanthamoeba/acanthamoeba-isolates-at-atcc-or-ccap/
CCAP cultures with genetic information but not present in ATCC equivalent
CCAP culture #	species name	strain designation	ATCC #	GenBank Acc #	type of sequence	sequence type	sequence length
1501/3c	palestinensis	OX-1; Not same as ATCC 50708		AF019051	18S	T2/6C	2239
				AF239298	18S	T2/6C	701
				AF479543	16S-like	T2/6C	1523
1501/8	polyphaga			no acc	18S	T4B	248
1501/14	polyphaga	Page species 14		no acc	18S	T4D	246
1501/17	polyphaga	Page-42		no acc	18S	T4D	466
1501/18	polyphaga	Linc-Ap-1		AY237735	18S	T4A	842
				genome LQHA	18S	T4A	2305
				KP054475	16S-like	T4A	1524
1501/19	pyriformis	CR15		KX840327	18S	T21	2248
				SRX2163158	16S-like	T21	1476
1534/2	castelanii	CCAP 1534/2		no acc	18S	T4D	253
			1501/3c has questionable equivalence between CCAP and ATCC
Active CCAP cultures with ATCC equivalent
1501/1a	castellanii		30010
1501/2b	hatchetti		30898
1501/3a	polyphaga	Page-23	30871
1501/3b	polyphaga	Page-45	30872
1501/3g	polyphaga	Garcia	50371
1501/4	griffini	S-7	30731
1501/5	comandoni		30135
1501/7	royreba	OR	30884
1501/9	astronyxis		30901
1501/10	castelanii	AC30/Castellani	30011
1501/15	polyphaga	Page-21	50716
1501/16	polyphaga	Page-31	30902
1534/1	astronyxis	Ray & Hayes	30137
1534/3	castellanii		30869
1547/1	palestinensis		30870
CCAP cultures no longer available, but with ATCC equivalent
1501/2a	castellanii		30011
1501/2g			30868
1501/3d	polyphaga		30873
1501/3h	polyphaga		30899
1501/6	culbertsoni	A-1	30171
