# Supplementary material for: The Status of Molecular Analyses of Isolates of Acanthamoeba Maintained by International Culture Collections
Source: Microorganisms. 2023 Jan 23;11(2):295. doi: 10.3390/microorganisms11020295 (PMC9961329; doi:10.3390/microorganisms11020295)
Supplement: Supplementary file 1 [file microorganisms-11-00295-s001.zip › Table S3 - INACTIVE FINAL.xlsx]

## Sheet: Sheet1
TABLE S3	Inactive cultures with genetic information, but no longer available from any culture center
sequences with Acc # listed as "no acc" are available at https://u.osu.edu/acanthamoeba/acanthamoeba-isolates-at-atcc-or-ccap/
ATCC culture #	species name	strain designation	GenBank Acc #	BEI #	type of sequence	sequence type (@)	sequence length(*)
Cultures not in ATCC catalog AND not in any other center
50659	A. species	CDC:V168	AY702992		18S	T4A	2294
50723	A. species	Vazaldua CEI:M95:5:27	AF019058		18S	T4B	2244
50724	culbertsoni	Diamond	AF019057		18S	T4B	2245
			AF534139		18S		883
			AF479521		16S-like	T4B	1520
50725	polyphaga	HC-2	AF019056		18S	T4A	2237
50726	A. species	TIO:H30	no acc		18S	T4A	2282
PRA-224	A. species	EI4	AM408799		18S	T2/6A	2277
Cultures not in ATCC catalog but available through BEI (also listed in Table A1)
50656	A. species	CDC:V017	AY702983	NR-46460	18S	T4A	2245
50657	A. species	CDC:V021	AY702984	NR-46461	18S	T4A	1350
