# Supplementary material for: The Status of Molecular Analyses of Isolates of Acanthamoeba Maintained by International Culture Collections
Source: Microorganisms. 2023 Jan 23;11(2):295. doi: 10.3390/microorganisms11020295 (PMC9961329; doi:10.3390/microorganisms11020295)
Supplement: Supplementary file 1 [file microorganisms-11-00295-s001.zip › Table S4 - BEI FINAL.xlsx]

## Sheet: Sheet1
Table S4	Active BEI cultures with genetic information
BEI cultures with genetic information but without ATCC equivalent
BEI culture #	species name	strain designation	GenBank Acc #	type of sequence	sequence type (@)	sequence length(*)
NR-46463	castellanii	CDC:V036	FJ196654	18S	T4A	229
NR-46466		CDC:V313	AY702997	18S	T4A	434
NR-46467		CDC:V329	AY703000	18S	T1	489
			FJ196643	18S	T1	220
NR-46468		CDC:V333	FJ196644	18S	T1	268
NR-46470		CDC:V411	AY703007	18S	T4B	303
NR-46473		CDC:V522	AY703016	18S	T4A	420
NR-46476		CDC:V548	DQ339096	18S	T1	462
BEI cultures with ATCC equivalent
BEI culture #	species name	strain designation	ATCC #
NR-10461	hatchetti	11DS	PRA-112
NR-10462	lenticulata	72/2	50704
NR-33654		CDC:12741:1	PRA-75
NR-33655		CDC:V025	PRA-76
NR-33656		CDC:V026	PRA-77
NR-33657		CDC:V028	PRA-78
NR-33658		CDC:V043	PRA-79
NR-33659		CDC:V062	PRA-80
NR-33660		CDC:V087	PRA-81
NR-33661		CDC:V155	PRA-82
NR-33662		CDC:V221	PRA-83
NR-33663		CDC:V235	PRA-84
NR-46460	sawyeri	CDC:V017	50656
NR-46461	culbertsoni	CDC:V021	50657
NR-46462		CDC:V029	50495
NR-46481	byersi	CDC:V621	PRA-411
