# Supplementary material for: The Status of Molecular Analyses of Isolates of Acanthamoeba Maintained by International Culture Collections
Source: Microorganisms. 2023 Jan 23;11(2):295. doi: 10.3390/microorganisms11020295 (PMC9961329; doi:10.3390/microorganisms11020295)
Supplement: Supplementary file 1 [file microorganisms-11-00295-s001.zip › Table S5 - allozyme final.xlsx]

## Sheet: Sheet1
Table S5	Cultures studied only by allozymes or RFLP
ATCC culture #	CCAP culture #	species name	strain designation	type of analysis
30172		culbertsoni	A-5	allozymes	Mission Collection
30486		polyphaga	Arabia Mountain	allozymes
30807		polyphaga	MC-1	allozymes
30898	CCAP 1501/2B	castellanii/hatchetti	CCAP 1501/2B	RFLP
				allozymes
30899	CCAP 1501/3H	polyphaga	CCAP 1501/3H	allozymes	Mission Collection
30902	CCAP 1501/16	polyphaga	Res 31	allozymes
50426		lenticulata	24-1	allozymes
50437			80-4-3B-AX	allozymes	Mission Collection
50660			80-3-1-MX	allozymes
50661			66-1A-MX (sp. 4)	allozymes
50667			5-3-MX (sp. 12)	allozymes	Mission Collection
50672		hatchetti	66-3-MX	allozymes
50673		hatchetti	FDA-97B-MX	allozymes	Mission Collection
50674		healyi	57-3-MX	allozymes
