# Supplementary material for: The Status of Molecular Analyses of Isolates of Acanthamoeba Maintained by International Culture Collections
Source: Microorganisms. 2023 Jan 23;11(2):295. doi: 10.3390/microorganisms11020295 (PMC9961329; doi:10.3390/microorganisms11020295)
Supplement: Supplementary file 1 [file microorganisms-11-00295-s001.zip › Table S6 - NO INFO - FINAL.xlsx]

## Sheet: Sheet1
TABLE S6	Available Cultures with no phylogenetic molecular data
ATCC culture #	CCAP culture #	BEI #	species name	strain designation
ATCC Cultures
50438	axenic of 50388		stevensoni	RB-F-1-AX	Mission Collection
50514			castellanii	CCAP 1501/2g-AX	Mission Collection
50625			healyi	mrc
50655				CDC:0981:V006 (sp. 13)	Mission Collection
50663				6B-MX (sp. 09)
50666				RB-K-1-MX (sp. 11)	Mission Collection
50668				BM-5-MX (sp. 15)
50671				Rose-1B-MX (sp. 18 )
50713			pearcei	CDC:V206:Clone 1	Mission Collection
50714				CDC:V023:Clone 1 (sp. 14)	Mission Collection
50715				CDC:V030:Clone 1 (sp. 19 )	Mission Collection
50716	CCAP 1501/15			UK:Clone 1 (sp. 21)
50717				CDC:V038:Clone 1 (sp. 22)
50718				CDC:V011:Clone 1 (sp. 22)
50719				CDC:V022:Clone 1 (sp. 23)
50720				Sea Urchin (sp. 24)
50721				OC3-2 (sp. 25)
50998			polyphaga	LNKY-1	Mission Collection
PRA-5				UWC22
PRA-6				UWC36
CCAP Cultures
	CCAP 1501/11 (discontinued)		culbertsoni	HA
	CCAP 1501/12 (discontinued)		culbertsoni	HA/CS
	CCAP 1501/13 (discontinued)		culbertsoni	KA
	CCAP 1501/15		polyphaga	Page-sp. 21
	CCAP 1527/1		C. operculata	WBT
	CCAP 1501/2A		castellanii
	CCAP 1501/1B		castellanii
BEI Cultures
		NR-46471	A. sp.	CDC:V454
		NR-46474	A. sp.	CDC:V538
		NR-46475	A. sp.	CDC:V540
		NR-46480	A. sp.	CDC:V609
