# Supplementary material for: The Status of Molecular Analyses of Isolates of Acanthamoeba Maintained by International Culture Collections
Source: Microorganisms. 2023 Jan 23;11(2):295. doi: 10.3390/microorganisms11020295 (PMC9961329; doi:10.3390/microorganisms11020295)
Supplement: Supplementary file 1 [file microorganisms-11-00295-s001.zip › Table S7 - Other FINAL.xlsx]

## Sheet: Sheet1
TABLE S7	Active ATCC cultures of other members of the Acanthamoebidae
sequences with Acc # listed as "no acc" are available at https://u.osu.edu/acanthamoeba/acanthamoeba-isolates-at-atcc-or-ccap/
ATCC culture #	BEI #	strain designation	species name	GenBank Acc #	type of sequence	sequence length(*)
50209		CDC:V039	Balamuthia mandrillaris	AF019071	18S	1972
				AF477019	18S	1972
				LFUI	18S
				AF477012	16S-like	1106
PRA-290		CDC:V416	Balamuthia mandrillaris	AF477015	16S-like	1109
PRA-291		CDC:V451	Balamuthia mandrillaris	AF477022	18S	1972	Mission Collection
				AF477018	16S-like	1108
	NR-46452	CDC:V188	Balamuthia mandrillaris	AF477020	18S	1972
				AF477013	16S-like	1107
	NR-46453	CDC:V194	Balamuthia mandrillaris	AF477014	16S-like	1108
	NR-46454	CDC:V433	Balamuthia mandrillaris	AF477021	18S	1972
				AF477017	16S-like	1109
	NR-46455	CDC:V426	Balamuthia mandrillaris	AF477016	16S-like	1109
	NR-46458	CDC:V619	Balamuthia mandrillaris
30976		CCAP 1567/1	Protacanthamoeba caledonica	no acc	18S	1159
