# Supplementary material for: The Status of Molecular Analyses of Isolates of Acanthamoeba Maintained by International Culture Collections
Source: Microorganisms. 2023 Jan 23;11(2):295. doi: 10.3390/microorganisms11020295 (PMC9961329; doi:10.3390/microorganisms11020295)
Supplement: Supplementary file 1 [file microorganisms-11-00295-s001.zip › Table S8 - inactive no info - FINAL.xlsx]

## Sheet: Sheet1
TABLE S8	Inactive cultures lacking any genetic information
ATCC Inactive cultures or no longer available from culture centers with no molecular data
50658		A. species	CDC:0288:V111
CCAP cultures not present in ATCC equivalent with NO genetic information
1501/1b	castellanii		analogous to 30010
CCAP cultures no longer available in any stock center listing with no molecular data
1501/11	culbertsoni	HA
1501/12	culbertsoni	HA/CS
1501/13	culbertsoni	KA
